# Supplementary material for: Comparison between Peritumoral and Intratumoral Budding in Colorectal Cancer
Source: Biomedicines. 2024 Jan 17;12(1):212. doi: 10.3390/biomedicines12010212 (PMC10813595; doi:10.3390/biomedicines12010212)
Supplement: Supplementary file 1 [file biomedicines-12-00212-s001.zip]

Archive with 1 entries (1 files):
- biomedicines-2784353-supplementary.pptx
